# Supplementary material for: The United Nations Convention on the Rights of Persons with Disabilities and Social Work: Evidence for Impact?
Source: Int J Environ Res Public Health. 2023 Oct 16;20(20):6927. doi: 10.3390/ijerph20206927 (PMC10606596; doi:10.3390/ijerph20206927)
Supplement: Supplementary file 1 [file ijerph-20-06927-s001.zip]

Archive with 1 entries (1 files):
- ijerph-2634277-supplementary.pdf
